# Supplementary material for: Impact of Dietary Resistant Starch on the Human Gut Microbiome, Metaproteome, and Metabolome
Source: mBio. 2017 Oct 17;8(5):e01343-17. doi: 10.1128/mBio.01343-17 (PMC5646248; doi:10.1128/mBio.01343-17)
Supplement: TABLE S1 [file mbo001173530st1.xlsx]

## Sheet: Tabelle3
Association Score	16S rRNA OTUs - k_bacteria	Annotation	Category/Species	m/z [M-H]-	COG Function
	Actinobacteria
8.01978	Collinsella aerofaciens		Fatty Acyls [FA]	383.296
	Bacteroidetes
6.951	Bacteroidales	GTPases translation elongation factors	Oscillibacter sp. CAG:241		J
7.33641	Bacteroides			364.253
7.22148	Bacteroides	Acyl-CoA dehydrogenases	Firmicutes bacterium CAG:129		I
7.90374	Bacteroides acidifaciens		Sterol Lipids [ST]	556.332
7.78822	Bacteroides acidifaciens	Lipid metabolism Metabolism of other amino acids	Sterol Lipids [ST]	514.284
7.0696	Bacteroides fragilis	Outer membrane protein and related peptidoglycan-associated (lipo)proteins	Bacteroides ovatus CAG:22		M
7.0696	Bacteroides fragilis	hypothetical protein BSGG_0538	Bacteroides sp. D2
7.48718	Odoribacter			281.082
8.44451	Prevotella	translation elongation factor Tu	Prevotella melaninogenica D18		J
7.33734	Alistipes			297.186
6.98538	Alistipes	Acetyl-CoA acetyltransferase			I
7.55732	Alistipes putredinis	glutamate dehydrogenase (-D) (EC 1.4.1.2)	Alistipes putredinis DSM 17216		E
7.55732	Alistipes putredinis	Glutamate dehydrogenase/leucine dehydrogenase	Alistipes putredinis CAG:67		E
	Firmicutes
8.31864	Clostridiales	DNA-directed RNA polymerase	Parabacteroides sp. CAG:2		K
8.15312	Clostridiales		Prenol Lipids [PR]	317.197
8.06172	Clostridiales	Translation elongation factors (GTPases)	Bacteroides dorei CAG:222		J
7.7684	Clostridiales	Translation elongation factors (GTPases)	Bacteroides vulgatus		J
7.53691	Clostridiales	30S ribosomal protein S14-like protein	Bacteroides vulgatus ATCC 8482		J
7.53691	Clostridiales	Ribosomal protein S14	Bacteroides sp. CAG:98		J
7.24482	Clostridiales	hypothetical protein	Prevotella copri CB7, DSM 18205		X
7.98977	Catabacteriaceae	Biosynthesis of other secondary metabolites	Fatty Acyls [FA]	163.076
13.0152	Lachnospiraceae			427.226
8.7685	Lachnospiraceae			547.422
8.34637	Lachnospiraceae	Chaperonin GroEL (HSP60 family)			O
7.94393	Lachnospiraceae			517.284
7.93741	Lachnospiraceae	Ribosomal protein S15P/S13E	Subdoligranulum variabile DSM 15176		J
7.45563	Lachnospiraceae	Outer membrane receptor proteins	Bacteroides vulgatus dnLKV7		P
7.27074	Lachnospiraceae	Ribosomal protein L2			J
7.2118	Lachnospiraceae			281.197
7.10482	Lachnospiraceae	Acyl-CoA dehydrogenases			I
6.92781	Lachnospiraceae	ABC-type sugar transport systems	Dorea sp. CAG:105		G
7.66957	Blautia	Lipid metabolism	Sterol Lipids [ST]	285.15
7.45738	Blautia	5'-nucleotidase			F
7.17135	Blautia	Amino acid metabolism; Biosynthesis of other secondary metabolites		164.072
7.0849	Blautia			583.458
6.99142	Blautia	butyryl-CoA dehydrogenase	Faecalibacterium prausnitzii A2-165		I
6.92155	Blautia	conserved hypothetical protein	Faecalibacterium prausnitzii A2-165
9.02787	Blautia producta	Lipid metabolism	Sterol Lipids [ST]	407.28
9.0029	Blautia producta			407.284
7.2298	Blautia producta		Sterol Lipids [ST]	405.265
8.12455	Clostridium	beta-enolase isoform 1	Homo sapiens
7.5154	Coprococcus	trypsin-3 isoform 4 preproprotein	Homo sapiens
7.2883	Coprococcus			464.284
7.112	Coprococcus			538.354
6.912	Coprococcus	Outer membrane receptor proteins	Bacteroides dorei CL03T12C01		P
7.07766	Coprococcus eutactus			373.272
7.04116	Coprococcus eutactus		Sterol Lipids [ST]	373.275
7.96965	Lachnobacterium	Ribosomal protein S3			J
7.53826	Ruminococcus	Ribosomal protein L29			J
9.53189	Ruminococcaceae	Ribosomal protein S10	Collinsella sp. CAG:166		J
8.72983	Ruminococcaceae			275.177
8.1985	Ruminococcaceae	angiotensin-converting enzyme isoform 1 precursor	Homo sapiens
7.93329	Ruminococcaceae		Sterol Lipids [ST]	327.197
7.76725	Ruminococcaceae	Lipid metabolism	Sterol Lipids [ST]	329.212
7.67086	Ruminococcaceae	Ribosomal protein L5			J
7.66453	Ruminococcaceae	Carbon dioxide concentrating mechanism/carboxysome shell protein	Ruminococcus sp. CAG:55		QC
7.49566	Ruminococcaceae			285.262
7.44709	Ruminococcaceae		Sterol Lipids [ST]	343.192
7.41317	Ruminococcaceae			287.14
7.36063	Ruminococcaceae	Ribosomal protein L6P/L9E			J
7.33026	Ruminococcaceae	Ribosomal protein S14	Megasphaera elsdenii DSM 20460		J
7.31625	Ruminococcaceae	Cell division GTPase			D
7.09684	Ruminococcaceae	Ribosomal protein S14	Ruminococcus lactaris ATCC 29176		J
7.09684	Ruminococcaceae	Ribosomal protein S14	Blautia hydrogenotrophicus S5a33, DSM 10507		J
7.09684	Ruminococcaceae	30S ribosomal protein S14	Ruminococcaceae bacterium D16		J
7.09684	Ruminococcaceae	ribosomal protein S14p/S29e	Anaerostipes sp. 3_2_56FAA		J
7.09684	Ruminococcaceae	30S ribosomal protein S14 type Z	Ruminococcaceae bacterium D16		J
7.09684	Ruminococcaceae	Ribosomal protein S14			J
7.09684	Ruminococcaceae	ribosomal protein S14p/S29e	Enterococcus faecalis PC4.1		J
7.06374	Ruminococcaceae	30S ribosomal protein S14 type Z	Lachnospiraceae bacterium 6_1_63FAA		J
7.06374	Ruminococcaceae	30S ribosomal protein S14 type Z	Coprococcus sp. HPP0048		J
7.06374	Ruminococcaceae	Ribosomal protein S14	Dorea formicigenerans ATCC 27755		J
6.97645	Ruminococcaceae	polyribonucleotide nucleotidyltransferase	Faecalibacterium prausnitzii A2-165		J
6.97138	Ruminococcaceae	Phosphoenolpyruvate synthase/pyruvate phosphate dikinase	Ruminococcus sp. CAG:108		G
6.95355	Ruminococcaceae	hypothetical protein	Roseburia intestinalis L1-82		X
6.94969	Ruminococcaceae	electron transfer protein subunit alpha	Ruminococcaceae bacterium D16		C
6.94969	Ruminococcaceae	electron transfer flavoprotein alpha subunit	Ruminococcaceae bacterium D16		C
6.91757	Ruminococcaceae	major outer membrane protein OmpA	Bacteroides vulgatus ATCC 8482		M
6.90446	Ruminococcaceae	hypothetical protein	Eubacterium rectale ATCC 33656		X
7.77572	Faecalibacterium			324.254
7.1711	Faecalibacterium		Sphingolipids (18)	524.505
7.72102	Oscillospira	Ribosomal protein S19			J
7.45052	Oscillospira	Ribosomal protein S9	Subdoligranulum variabile DSM 15176		J
6.97636	Oscillospira	Lipid metabolism		259.174
7.58484	Ruminococcus flavefaciens	Chaperonin GroEL (HSP60 family)	Ruminococcus sp. 5_1_39BFAA		O
7.02607	Phascolarctobacterium	putative outer membrane protein	Bacteroides vulgatus ATCC 8482		P
	Proteobacteria
7.55771	Alcaligenaceae		Sweetening agent	395.007
	Verrucomicrobia
6.98368	Akkermansia muciniphila	Ribosomal protein S9			J
	Firmicutes
7.57604	Turicibacter			579.427
7.12066	Turicibacter		Sterol Lipids [ST]	343.264
