# Supplementary material for: Impact of Dietary Resistant Starch on the Human Gut Microbiome, Metaproteome, and Metabolome
Source: mBio. 2017 Oct 17;8(5):e01343-17. doi: 10.1128/mBio.01343-17 (PMC5646248; doi:10.1128/mBio.01343-17)
Supplement: TABLE S2 [file mbo001173530st2.xlsx]

## Sheet: SummaryTable
Module	Type	in HRS	Category/Species
1	Protein	-3.07104	Bacteroides fragilis (strain 638R)
1	Protein	-2.54119	Bacteroides massiliensis B84634 = Timone 84634 = DSM 17679 = JCM 13223
1	Protein	-2.72043	Bacteroides sp. 1_1_6
1	Protein	-2.72043	Bacteroides sp. D2
1	Protein	-0.815807	Homo sapiens
1	Protein	-0.815807	Homo sapiens
1	Protein	-1.84875	Homo sapiens
1	Protein	-2.50568	Paraprevotella clara CAG:116
1	Protein	-1.67613	Ruminococcus lactaris ATCC 29176
1	Microbe	-2.31395	k__Bacteria;p__Firmicutes;c__Clostridia;o__Clostridiales;f__Lachnospiraceae;g__;s__
1	Metabolite	-1.36681	Fatty Acyls [FA]
1	Metabolite	-3.42217	Fatty Acyls [FA]
1	Metabolite	-1.69191	Fatty Acyls [FA]
1	Metabolite	-4.64733	Fatty Acyls [FA]
1	Metabolite	-2.20661	Fatty Acyls [FA]
1	Metabolite	-2.56423	Fatty Acyls [FA]
1	Metabolite	-0.927527	Fatty Acyls [FA]
1	Metabolite	-1.30854	Fatty Acyls [FA]
1	Metabolite	-0.771474	Fatty Acyls [FA]
1	Metabolite	-1.79479	Fatty Acyls [FA]
1	Metabolite	-2.42925	Fatty Acyls [FA]
1	Metabolite	-3.64643	Fatty Acyls [FA]
1	Metabolite	-1.76294	Glycerolipids [GL]
1	Metabolite	-1.34308	no classification possible
1	Metabolite	-2.58297	no classification possible
1	Metabolite	-2.36664	no classification possible
1	Metabolite	-4.00064	no classification possible
1	Metabolite	-2.95119	no classification possible
1	Metabolite	-1.64971	no classification possible
1	Metabolite	-1.07342	no classification possible
1	Metabolite	-1.07464	no classification possible
1	Metabolite	-3.18944	no classification possible
1	Metabolite	-2.69602	no classification possible
1	Metabolite	-2.70025	no classification possible
1	Metabolite	-0.700114	no metabolite found
1	Metabolite	-1.32592	no metabolite found
1	Metabolite	-2.18118	no metabolite found
1	Metabolite	-1.48771	no metabolite found
1	Metabolite	-5.40412	no metabolite found
1	Metabolite	-0.809392	no metabolite found
1	Metabolite	-0.860111	no metabolite found
1	Metabolite	-1.02832	no metabolite found
1	Metabolite	-1.10526	no metabolite found
1	Metabolite	-3.27162	no metabolite found
1	Metabolite	-2.39314	no metabolite found
1	Metabolite	-1.77418	no metabolite found
1	Metabolite	-4.65419	no metabolite found
1	Metabolite	-0.949515	no metabolite found
1	Metabolite	-0.940547	no metabolite found
1	Metabolite	-0.913048	no metabolite found
1	Metabolite	-2.06327	no metabolite found
1	Metabolite	-0.771582	no metabolite found
1	Metabolite	-2.7587	no metabolite found
1	Metabolite	-2.23684	no metabolite found
1	Metabolite	-0.787403	no metabolite found
1	Metabolite	-3.4112	Phenylacetamides
1	Metabolite	-1.84178	Prenol Lipids [PR]
1	Metabolite	-2.66282	Prenol Lipids [PR]
1	Metabolite	-4.26348	Sphingolipids [SP]
1	Metabolite	-0.761304	Sphingolipids [SP]
1	Metabolite	-1.38415	Sterol Lipids [ST]
1	Metabolite	-1.36057	Sterol Lipids [ST]
1	Metabolite	-0.985252	Sterol Lipids [ST]
1	Metabolite	-2.34506	Sterol Lipids [ST]
1	Metabolite	-1.21954	Sterol Lipids [ST]
1	Metabolite	-1.69918	Sterol Lipids [ST]
1	Metabolite	-1.94982	Sterol Lipids [ST]
1	Metabolite	-1.7924	Sterol Lipids [ST]
1	Metabolite	-2.82983	Sterol Lipids [ST]
1	Metabolite	-1.2383	Sterol Lipids [ST]
1	Metabolite	-2.15327	Sterol Lipids [ST]
2	Microbe	-1.86611	k__Bacteria;p__Firmicutes;c__Clostridia;o__Clostridiales;f__Lachnospiraceae;g__;s__
2	Metabolite	-2.56423	Fatty Acyls [FA]
2	Metabolite	-4.00064	no classification possible
2	Metabolite	-2.95119	no classification possible
2	Metabolite	-2.39314	no metabolite found
2	Metabolite	-1.77418	no metabolite found
2	Metabolite	-1.48771	no metabolite found
2	Metabolite	-4.65419	no metabolite found
2	Metabolite	-0.9231	no metabolite found
2	Metabolite	-2.7587	no metabolite found
2	Metabolite	-5.40412	no metabolite found
2	Metabolite	-2.19047	no metabolite found
2	Metabolite	-3.4112	Phenylacetamides
2	Metabolite	-2.15327	Sterol Lipids [ST]
3	Metabolite	1.04869	Fatty Acyls [FA]
3	Metabolite	0.952476	no classification possible
3	Metabolite	0.805275	no classification possible
3	Metabolite	0.966355	no classification possible
3	Metabolite	0.936343	no metabolite found
3	Metabolite	0.907312	no metabolite found
3	Metabolite	0.866746	no metabolite found
3	Metabolite	0.855519	no metabolite found
3	Metabolite	1.0483	no metabolite found
3	Metabolite	1.0656	no metabolite found
3	Metabolite	1.36371	no metabolite found
3	Metabolite	0.822778	no metabolite found
3	Metabolite	1.38388	no metabolite found
3	Metabolite	1.04195	no metabolite found
3	Metabolite	1.00292	no metabolite found
3	Metabolite	0.96563	no metabolite found
3	Metabolite	0.939338	no metabolite found
3	Metabolite	0.704432	no metabolite found
3	Metabolite	1.00023	no metabolite found
3	Metabolite	1.2486	no metabolite found
3	Metabolite	0.95915	no metabolite found
3	Metabolite	0.743089	no metabolite found
3	Metabolite	0.747297	no metabolite found
3	Metabolite	1.0451	no metabolite found
3	Metabolite	0.97978	no metabolite found
3	Metabolite	0.804901	no metabolite found
3	Metabolite	0.977798	Prenol Lipids [PR]
3	Metabolite	0.817571	Sterol Lipids [ST]
4	Metabolite	1.04869	Fatty Acyls [FA]
4	Metabolite	0.952476	no classification possible
4	Metabolite	0.805275	no classification possible
4	Metabolite	0.966355	no classification possible
4	Metabolite	1.27277	no metabolite found
4	Metabolite	0.936343	no metabolite found
4	Metabolite	0.907312	no metabolite found
4	Metabolite	0.866746	no metabolite found
4	Metabolite	0.855519	no metabolite found
4	Metabolite	1.0483	no metabolite found
4	Metabolite	1.0656	no metabolite found
4	Metabolite	1.36371	no metabolite found
4	Metabolite	0.822778	no metabolite found
4	Metabolite	1.26717	no metabolite found
4	Metabolite	1.66464	no metabolite found
4	Metabolite	1.07742	no metabolite found
4	Metabolite	1.38388	no metabolite found
4	Metabolite	1.04195	no metabolite found
4	Metabolite	1.00292	no metabolite found
4	Metabolite	0.96563	no metabolite found
4	Metabolite	0.939338	no metabolite found
4	Metabolite	1.22681	no metabolite found
4	Metabolite	0.704432	no metabolite found
4	Metabolite	0.95915	no metabolite found
4	Metabolite	0.858828	no metabolite found
4	Metabolite	0.747297	no metabolite found
4	Metabolite	1.0451	no metabolite found
4	Metabolite	1.15702	no metabolite found
4	Metabolite	1.05125	no metabolite found
4	Metabolite	0.97978	no metabolite found
5	Microbe	-1.37874	k__Bacteria;p__Firmicutes;c__Clostridia;o__Clostridiales;f__Lachnospiraceae;g__Blautia;s__
5	Metabolite	-4.72447	no metabolite found
5	Metabolite	0.879934	no metabolite found
5	Metabolite	-4.26348	Sphingolipids [SP]
6	Protein	-3.07104	Bacteroides fragilis (strain 638R)
6	Protein	-2.54119	Bacteroides massiliensis B84634 = Timone 84634 = DSM 17679 = JCM 13223
6	Protein	-2.72043	Bacteroides sp. 1_1_6
6	Protein	-2.72043	Bacteroides sp. D2
6	Protein	-2.50568	Paraprevotella clara CAG:116
6	Metabolite	-3.42217	Fatty Acyls [FA]
6	Metabolite	-2.56423	Fatty Acyls [FA]
6	Metabolite	1.17071	Fatty Acyls [FA]
6	Metabolite	2.57335	no classification possible
6	Metabolite	1.58041	no classification possible
6	Metabolite	1.6249	no classification possible
6	Metabolite	-3.18944	no classification possible
6	Metabolite	-1.48771	no metabolite found
6	Metabolite	1.296	no metabolite found
6	Metabolite	1.27578	no metabolite found
6	Metabolite	1.45763	no metabolite found
6	Metabolite	1.66295	no metabolite found
6	Metabolite	-3.27162	no metabolite found
6	Metabolite	1.2306	Prenol Lipids [PR]
6	Metabolite	1.21713	Prenol Lipids [PR]
6	Metabolite	2.2532	Sterol Lipids [ST]
7	Protein	-2.62367	Bacteroides vulgatus (strain ATCC 8482 / DSM 1447 / NCTC 11154)
7	Protein	-2.62367	Bacteroides vulgatus ATCC 8482
8	Metabolite	1.24147	Fatty Acyls [FA]
8	Metabolite	1.16277	Fatty Acyls [FA]
8	Metabolite	1.21968	no classification possible
8	Metabolite	0.923849	no classification possible
8	Metabolite	0.963335	no classification possible
8	Metabolite	0.806622	no classification possible
8	Metabolite	1.04079	no classification possible
8	Metabolite	1.06747	no classification possible
8	Metabolite	1.13644	no classification possible
8	Metabolite	1.1262	no classification possible
8	Metabolite	1.18425	no metabolite found
8	Metabolite	1.24778	no metabolite found
8	Metabolite	0.924179	no metabolite found
8	Metabolite	1.13909	no metabolite found
8	Metabolite	1.31714	no metabolite found
8	Metabolite	1.10356	no metabolite found
8	Metabolite	1.16407	no metabolite found
8	Metabolite	1.22953	no metabolite found
8	Metabolite	1.11016	no metabolite found
8	Metabolite	1.13289	no metabolite found
8	Metabolite	1.19833	no metabolite found
8	Metabolite	1.31491	no metabolite found
8	Metabolite	1.2134	no metabolite found
8	Metabolite	1.23776	Sterol Lipids [ST]
8	Metabolite	1.10363	Sterol Lipids [ST]
8	Metabolite	0.639525	Sterol Lipids [ST]
8	Metabolite	1.12432	Sterol Lipids [ST]
8	Metabolite	1.23258	Sterol Lipids [ST]
